# Supplementary material for: Design, Synthesis, In Silico and In Vitro Studies for New Nitric Oxide-Releasing Indomethacin Derivatives with 1,3,4-Oxadiazole-2-thiol Scaffold
Source: Int J Mol Sci. 2021 Jun 30;22(13):7079. doi: 10.3390/ijms22137079 (PMC8267937; doi:10.3390/ijms22137079)
Supplement: Supplementary file 1 [file ijms-22-07079-s001.zip]

Archive with 1 entries (1 files):
- ijms-1254281-supplementary.pdf
